# Supplementary material for: Phylogenies from dynamic networks
Source: PLoS Comput Biol. 2019 Feb 26;15(2):e1006761. doi: 10.1371/journal.pcbi.1006761 (PMC6420041; doi:10.1371/journal.pcbi.1006761)
Supplement: S1 File — (ZIP) [file pcbi.1006761.s001.zip]

Archive with 4 entries (3 files):
- figure_2a/
- figure_2a/genealogies500_200_random.RData
- figure_2a/genealogies500_200_clustered.RData
- figure_2a/genealogies500_200_unclustered.RData
