# Supplementary material for: Phylogenies from dynamic networks
Source: PLoS Comput Biol. 2019 Feb 26;15(2):e1006761. doi: 10.1371/journal.pcbi.1006761 (PMC6420041; doi:10.1371/journal.pcbi.1006761)
Supplement: S2 File — (ZIP) [file pcbi.1006761.s002.zip]

Archive with 5 entries (4 files):
- figure_3/
- figure_3/genealogies500_200_av5_beta0.05.RData
- figure_3/genealogies500_200_av5_beta0.1.RData
- figure_3/genealogies500_200_av9_beta0.1.RData
- figure_3/genealogies500_200_av9_beta0.05.RData
