# Supplementary material for: Phylogenies from dynamic networks
Source: PLoS Comput Biol. 2019 Feb 26;15(2):e1006761. doi: 10.1371/journal.pcbi.1006761 (PMC6420041; doi:10.1371/journal.pcbi.1006761)
Supplement: S4 File — (ZIP) [file pcbi.1006761.s004.zip]

Archive with 4 entries (3 files):
- ML_table3/
- ML_table3/genealogies500_800_102c_ran.RData
- ML_table3/genealogies500_800_102b_nocl.RData
- ML_table3/genealogies500_800_102a_cl.RData
