# Supplementary material for: Phylogenies from dynamic networks
Source: PLoS Comput Biol. 2019 Feb 26;15(2):e1006761. doi: 10.1371/journal.pcbi.1006761 (PMC6420041; doi:10.1371/journal.pcbi.1006761)
Supplement: S6 File — It contains HIV trees which have anonymized tips. (ZIP) [file pcbi.1006761.s006.zip]

Archive with 2 entries (1 files):
- ML_table5/
- ML_table5/alltrees_hiv.RData
